# Supplementary material for: BaalChIP: Bayesian analysis of allele-specific transcription factor binding in cancer genomes
Source: Genome Biol. 2017 Feb 24;18:39. doi: 10.1186/s13059-017-1165-7 (PMC5326502; doi:10.1186/s13059-017-1165-7)
Supplement: Additional file 2 — Supplementary Table S1. (XLS 24 kb) [file 13059_2017_1165_MOESM2_ESM.xls]

## Sheet: Table_S1
	Table S1: Heterogeneity of strategies for dealing with copy number variable regions in allele-specific mapping analyses in twelve studies
	Study	Tool	ASE/ASB	Integrative analysis of multiple samples	Samples	Statistical Method	Strategy to deal with copy number data	Input file requirments
	McDaniell et al., 2010	--	ASB	No	lymphoblastoid cell lines (LCLs) derived from two parent-offspring trios	Binomial test (> 15 reads)	None	--
	Rosowsky et al., 2011	AlleleSeq	Both	No	GM12878 (ENCODE)	Binomial test	Filter out heterozygous sites if they lie in regions predicted to be copy number variants as determined by the read depth of the genome sequencing data	1. Fasta files of reference genome and user input reads. 2. SNV and CNV 3. RF binding sites (optional)
	Li Gand et al., 2012	--	ASE	No	Glioblastoma cell line U87MG and primary breast cancer tissues	Chi-square test ( > 20 reads)	Filter out heterozygous sites if they lie in regions predicted to be copy number variants as determined by the read depth of the genome sequencing data	--
	Reddy et al., 2012	--	ASB	No	GM12878 (ENCODE)	Binomial test (> 7 reads)	Remove variants with allelic bias in the input control DNA; Removed 10 (<0.05% of total) heterozygous sites that overlapped regions of aneuploidy as measured by microarray experiments	--
	Wei et al., 2012	iASeq	ASB	Yes	GM12878 (ENCODE)	Beta-binomial model	None	Read counts for both alleles.
	Kasowski et al., 2013	--	Both	No	Lymphoblastoid cell lines (LCLs) derived from 19 individuals (1K Genomes project)	Binomial	None	--
	Kilpinen et al., 2013	--	Both	No	lymphoblastoid cell lines (LCLs) derived from two parent-offspring trios	Binomial (>10-20 reads)	None	--
	Almlöf et al., 2014	--	ASE	No	Human monocytes purified from white blood cells of 188 healthy blood donors	None	ASE levels were calculated as the difference in normalized allele fractions between cDNA and gDNA	--
	Mayba et al., 2014	MBASED	ASE	No	Human lung cancer cell lines and paired tumor-normal lung and liver tissue samples	Beta-binomial model (> 10 reads)	Analysed tumour and normal samples without making any adjustments to the applied test	1. Read counts for both alleles. 2. SNV file
	Bailey et al., 2015	ABC	ASB	No	MCF7 and GM12878	Binomial test	Uses the observed gDNA as the expected occurrence of the two alleles.	1. Sorted Chip-seq BAM/SAM file. 2 SNV file
	Chen et al., 2016	AlleleDB	Both	No	gEUVADIs (RNA-seq) and ENCODE (ChIP-seq)	Beta-binomial model	Filter out heterozygous sites if they lie in regions predicted to be copy number variants as determined by the read depth of the genome sequencing data	Web repository based on AlleleSeq
	Liu et al., 2016	cisASE	ASE	No	Paired human colon tumornormal samples (Seshagiri, et al., 2012), mouse colon carcinoma cell line (Castle, et al., 2014) and NA12878	Likelihood ratio test	Use allele frequecy from additonal DNA sequencing data as the expected occurrence of the two alleles	1. DNA-seq and RNA-seq pileup files. 2. SNV file. 3. Anotation and Phasing file (optional) files for gene level ASE detection
	This table shows the heterogeneity in eleven studies performing allele-specific mapping analyses using different tools and strategies,
	e.g. variations of statistical tests, required coverage threshold for statistical testing, and different strategies to deal with heterozygous sites in regions of altered copy number
