# Supplementary material for: BaalChIP: Bayesian analysis of allele-specific transcription factor binding in cancer genomes
Source: Genome Biol. 2017 Feb 24;18:39. doi: 10.1186/s13059-017-1165-7 (PMC5326502; doi:10.1186/s13059-017-1165-7)
Supplement: Additional file 3 — Supplementary Table S2. (XLSX 83 kb) [file 13059_2017_1165_MOESM3_ESM.xlsx]

## Sheet: Table_S2
Table S2: Detailed description of the ENCODE samples used in this study for the determination of allele-specific binding
Total number of samples:		548
Total number of experiments:		271
Cell line	Lab producing data	Treatment	Experiment type	Antibody	Protein	Number of replicates	UCSC Accession
A549	Myers - Hudson Alpha	EtOH 0.02% 1h	ChIP-Seq	ATF3 (sc-188)	ATF3	2	wgEncodeEH002288
A549	Myers - Hudson Alpha	EtOH 0.02% 1h	ChIP-Seq	BCL3 (sc-185)	BCL3	2	wgEncodeEH002303
A549	Myers - Hudson Alpha	EtOH 0.02% 1h	ChIP-Seq	ELF1 (sc-631)	ELF1	2	wgEncodeEH002289
A549	Myers - Hudson Alpha	EtOH 0.02% 1h	ChIP-Seq	ETS1 (sc-350)	ETS1	2	wgEncodeEH002290
A549	Myers - Hudson Alpha	EtOH 0.02% 1h	ChIP-Seq	FOSL2 (sc-604)	FOSL2	2	wgEncodeEH002310
A549	Myers - Hudson Alpha	EtOH 0.02% 1h	ChIP-Seq	FOXA2 (sc-6554)	FOXA2	2	wgEncodeEH002326
A549	Myers - Hudson Alpha	EtOH 0.02% 1h	ChIP-Seq	GABPA (sc-28312)	GABPA	2	wgEncodeEH002294
A549	Myers - Hudson Alpha	EtOH 0.02% 1h	ChIP-Seq	JUND (sc-74)	JUND	2	wgEncodeEH002327
A549	Myers - Hudson Alpha	EtOH 0.02% 1h	ChIP-Seq	NRSF	NRSF	2	wgEncodeEH002311
A549	Myers - Hudson Alpha	EtOH 0.02% 1h	ChIP-Seq	P300/EP300 (sc-585)	P300	2	wgEncodeEH002292
A549	Myers - Hudson Alpha	EtOH 0.02% 1h	ChIP-Seq	POL2 (MMS-126R)	POL2	2	wgEncodeEH001493
A549	Myers - Hudson Alpha	EtOH 0.02% 1h	ChIP-Seq	SIN3AK20 (sc-994)	SIN3AK20	2	wgEncodeEH002342
A549	Myers - Hudson Alpha	EtOH 0.02% 1h	ChIP-Seq	SIX5 (sc-55706)	SIX5	2	wgEncodeEH002341
A549	Myers - Hudson Alpha	EtOH 0.02% 1h	ChIP-Seq	SP1 (sc-17824)	SP1	2	wgEncodeEH002274
A549	Myers - Hudson Alpha	EtOH 0.02% 1h	ChIP-Seq	TAF1 (sc-735)	TAF1	2	wgEncodeEH002275
A549	Myers - Hudson Alpha	EtOH 0.02% 1h	ChIP-Seq	TCF12 (sc-357)	TCF12	2	wgEncodeEH002312
A549	Myers - Hudson Alpha	EtOH 0.02% 1h	ChIP-Seq	USF1 (sc-229)	USF1	2	wgEncodeEH002291
A549	Myers - Hudson Alpha	EtOH 0.02% 1h	ChIP-Seq	YY1 (sc-281)	YY1	2	wgEncodeEH002282
A549	Myers - Hudson Alpha	EtOH 0.02% 1h	ChIP-Seq	ZBTB33 (sc-23871)	ZBTB33	2	wgEncodeEH002295
A549	Myers - Hudson Alpha	EtOH 0.02% 1h	ChIP-Seq	CTCF (sc-5916)	CTCF	2	wgEncodeEH001508
HL60	Myers - Hudson Alpha	None	ChIP-Seq	PU.1 (sc-22805)	PU1	2	wgEncodeEH003292
HL60	Myers - Hudson Alpha	None	ChIP-Seq	Pol2-4H8 (ab5408)	POL2	2	wgEncodeEH003253
HL60	Myers - Hudson Alpha	None	ChIP-Seq	NRSF	NRSF	2	wgEncodeEH003247
HL60	Myers - Hudson Alpha	None	ChIP-Seq	GABPA (sc-28312)	GABPA	2	wgEncodeEH003252
MCF7	Myers - Hudson Alpha	None	ChIP-Seq	CEBPB (sc-150)	CEBPB	2	wgEncodeEH003233
MCF7	Myers - Hudson Alpha	None	ChIP-Seq	CTCF (sc-5916)	CTCF	2	wgEncodeEH003257
MCF7	Myers - Hudson Alpha	None	ChIP-Seq	EGR1 (sc-110)	EGR1	2	wgEncodeEH003293
MCF7	Myers - Hudson Alpha	None	ChIP-Seq	ELF1 (sc-631)	ELF1	2	wgEncodeEH003234
MCF7	Myers - Hudson Alpha	None	ChIP-Seq	FOSL2 (sc-604)	FOSL2	2	wgEncodeEH003278
MCF7	Myers - Hudson Alpha	None	ChIP-Seq	FOXM1 (sc-502)	FOXM1	2	wgEncodeEH003279
MCF7	Myers - Hudson Alpha	None	ChIP-Seq	GABPA (sc-28312)	GABPA	2	wgEncodeEH003280
MCF7	Myers - Hudson Alpha	None	ChIP-Seq	GATA3 (sc-268)	GATA3	2	wgEncodeEH003235
MCF7	Myers - Hudson Alpha	None	ChIP-Seq	HDAC2 (sc-6296)	HDAC2	2	wgEncodeEH003258
MCF7	Myers - Hudson Alpha	None	ChIP-Seq	JUND (sc-74)	JUND	2	wgEncodeEH003236
MCF7	Myers - Hudson Alpha	None	ChIP-Seq	MAX (sc-197)	MAX	2	wgEncodeEH003281
MCF7	Myers - Hudson Alpha	None	ChIP-Seq	NR2F2 (sc-271940)	NR2F2	2	wgEncodeEH003294
MCF7	Myers - Hudson Alpha	None	ChIP-Seq	NRSF	NRSF	2	wgEncodeEH003231
MCF7	Myers - Hudson Alpha	None	ChIP-Seq	P300/EP300 (sc-585)	P300	2	wgEncodeEH003260
MCF7	Myers - Hudson Alpha	None	ChIP-Seq	PML (sc-71910)	PML	2	wgEncodeEH003295
MCF7	Myers - Hudson Alpha	None	ChIP-Seq	RAD21 (ab992)	RAD21	2	wgEncodeEH003259
MCF7	Myers - Hudson Alpha	None	ChIP-Seq	SIN3AK20 (sc-994)	SIN3AK20	2	wgEncodeEH003282
MCF7	Myers - Hudson Alpha	None	ChIP-Seq	SRF (sc-335)	SRF	2	wgEncodeEH003296
MCF7	Myers - Hudson Alpha	None	ChIP-Seq	TAF1 (sc-735)	TAF1	2	wgEncodeEH003317
MCF7	Myers - Hudson Alpha	None	ChIP-Seq	TCF12 (sc-357)	TCF12	2	wgEncodeEH003283
MCF7	Myers - Hudson Alpha	None	ChIP-Seq	TEAD4 (sc-101184)	TEAD4	2	wgEncodeEH003284
SKNSH	Myers - Hudson Alpha	None	ChIP-Seq	ELF1 (sc-631)	ELF1	2	wgEncodeEH003242
SKNSH	Myers - Hudson Alpha	None	ChIP-Seq	FOSL2 (sc-604)	FOSL2	2	wgEncodeEH003297
SKNSH	Myers - Hudson Alpha	None	ChIP-Seq	FOXM1 (sc-502)	FOXM1	2	wgEncodeEH003243
SKNSH	Myers - Hudson Alpha	None	ChIP-Seq	GABPA (sc-28312)	GABPA	2	wgEncodeEH003248
SKNSH	Myers - Hudson Alpha	None	ChIP-Seq	GATA3 (sc-268)	GATA3	2	wgEncodeEH003249
SKNSH	Myers - Hudson Alpha	None	ChIP-Seq	JUND (sc-74)	JUND	2	wgEncodeEH003226
SKNSH	Myers - Hudson Alpha	None	ChIP-Seq	MAX (sc-197)	MAX	2	wgEncodeEH003299
SKNSH	Myers - Hudson Alpha	None	ChIP-Seq	MEF2A (sc-313)	MEF2A	2	wgEncodeEH003298
SKNSH	Myers - Hudson Alpha	None	ChIP-Seq	NFIC (sc-81335)	NFIC	2	wgEncodeEH003237
SKNSH	Myers - Hudson Alpha	None	ChIP-Seq	NRSF	NRSF	2	wgEncodeEH002269
SKNSH	Myers - Hudson Alpha	None	ChIP-Seq	P300/EP300 (sc-585)	P300	2	wgEncodeEH003270
SKNSH	Myers - Hudson Alpha	None	ChIP-Seq	PBX3 (sc-891)	PBX3	2	wgEncodeEH003300
SKNSH	Myers - Hudson Alpha	None	ChIP-Seq	Pol2-4H8 (ab5408)	POL2	2	wgEncodeEH002270
SKNSH	Myers - Hudson Alpha	None	ChIP-Seq	RXRA (sc-553)	RXRA	2	wgEncodeEH003302
SKNSH	Myers - Hudson Alpha	None	ChIP-Seq	SIN3AK20 (sc-994)	SIN3AK20	2	wgEncodeEH002271
SKNSH	Myers - Hudson Alpha	None	ChIP-Seq	TAF1 (sc-735)	TAF1	2	wgEncodeEH002301
SKNSH	Myers - Hudson Alpha	None	ChIP-Seq	TCF12 (sc-357)	TCF12	2	wgEncodeEH003227
SKNSH	Myers - Hudson Alpha	None	ChIP-Seq	TEAD4 (sc-101184)	TEAD4	2	wgEncodeEH003286
SKNSH	Myers - Hudson Alpha	None	ChIP-Seq	USF1 (sc-229)	USF1	2	wgEncodeEH003269
SKNSH	Myers - Hudson Alpha	None	ChIP-Seq	YY1 (sc-281)	YY1	2	wgEncodeEH003228
SKNSH	Myers - Hudson Alpha	None	ChIP-Seq	ZBTB33 (sc-23871)	ZBTB33	2	wgEncodeEH003261
T47D	Myers - Hudson Alpha	DMSO_0.02pct	ChIP-Seq	CTCF (sc-5916)	CTCF	2	wgEncodeEH001656
T47D	Myers - Hudson Alpha	DMSO_0.02pct	ChIP-Seq	FOXA1 (sc-6553)	FOXA1	2	wgEncodeEH001588
T47D	Myers - Hudson Alpha	DMSO_0.02pct	ChIP-Seq	GATA3 (sc-268)	GATA3	2	wgEncodeEH001639
T47D	Myers - Hudson Alpha	DMSO_0.02pct	ChIP-Seq	P300/EP300 (sc-585)	P300	2	wgEncodeEH001602
IMR90	Snyder - Stanford	None	ChIP-Seq	CEBPB (sc-150)	CEBPB	2	wgEncodeEH002807
IMR90	Snyder - Stanford	None	ChIP-Seq	CHD1 (NB100-60411)	CHD1	2	wgEncodeEH003390
IMR90	Snyder - Stanford	None	ChIP-Seq	CTCF (sc-15914)	CTCF	2	wgEncodeEH002831
IMR90	Snyder - Stanford	None	ChIP-Seq	MAFK (ab50322)	MAFK	2	wgEncodeEH002832
IMR90	Snyder - Stanford	None	ChIP-Seq	MAZ (ab85725)	MAZ	2	wgEncodeEH003365
IMR90	Snyder - Stanford	None	ChIP-Seq	MXI1 (AF4185)	MXI1	2	wgEncodeEH003366
IMR90	Snyder - Stanford	None	ChIP-Seq	POL2 (MMS-126R)	POL2	2	wgEncodeEH002809
IMR90	Snyder - Stanford	None	ChIP-Seq	RAD21 (ab992)	RAD21	2	wgEncodeEH002810
IMR90	Snyder - Stanford	None	ChIP-Seq	RCOR1/COREST (sc30189)	COREST	2	wgEncodeEH003364
IMR90	Snyder - Stanford	None	ChIP-Seq	RFX5 (200-401-194)	RFX5	2	wgEncodeEH003367
GM12891	Myers - Hudson Alpha	None	ChIP-Seq	PAX5 (sc-1974)	PAX5	2	wgEncodeEH001545
GM12891	Myers - Hudson Alpha	None	ChIP-Seq	POL2 (MMS-126R)	POL2	2	wgEncodeEH001522
GM12891	Myers - Hudson Alpha	None	ChIP-Seq	POU2F2 (sc-233)	POU2F2	2	wgEncodeEH001520
GM12891	Myers - Hudson Alpha	None	ChIP-Seq	PU.1 (sc-22805)	PU1	2	wgEncodeEH001521
GM12891	Myers - Hudson Alpha	None	ChIP-Seq	TAF1 (sc-735)	TAF1	2	wgEncodeEH001524
GM12891	Myers - Hudson Alpha	None	ChIP-Seq	YY1 (sc-281)	YY1	2	wgEncodeEH001573
GM12892	Myers - Hudson Alpha	None	ChIP-Seq	PAX5 (sc-1974)	PAX5	2	wgEncodeEH001546
GM12892	Myers - Hudson Alpha	None	ChIP-Seq	POL2 (MMS-126R)	POL2	2	wgEncodeEH001511
GM12892	Myers - Hudson Alpha	None	ChIP-Seq	TAF1 (sc-735)	TAF1	2	wgEncodeEH001513
GM12892	Myers - Hudson Alpha	None	ChIP-Seq	YY1 (sc-1703)	YY1	2	wgEncodeEH001609
MCF10	Struhl - Harvard	EtOH 0.01% 36h	ChIP-Seq	c-Fos (sc-7202)	cFOS	2	wgEncodeEH002815
MCF10	Struhl - Harvard	EtOH 0.01% 36h	ChIP-Seq	c-Myc (sc-764)	cMYC	2	wgEncodeEH002816
MCF10	Struhl - Harvard	EtOH 0.01% 36h	ChIP-Seq	POL2 (MMS-126R)	POL2	2	wgEncodeEH001771
MCF10	Struhl - Harvard	EtOH 0.01% 36h	ChIP-Seq	STAT3 (sc-482)	STAT3	2	wgEncodeEH001772
GM12878	Myers - Hudson Alpha	None	ChIP-Seq	ATF2 (sc-81188)	ATF2	2	wgEncodeEH002306
GM12878	Myers - Hudson Alpha	None	ChIP-Seq	ATF3 (sc-188)	ATF3	2	wgEncodeEH001562
GM12878	Myers - Hudson Alpha	None	ChIP-Seq	BATF (sc-100974)	BATF	2	wgEncodeEH001479
GM12878	Myers - Hudson Alpha	None	ChIP-Seq	BCL11A (ab19489)	BCL11A	2	wgEncodeEH001486
GM12878	Myers - Hudson Alpha	None	ChIP-Seq	BCL3 (sc-185)	BCL3	2	wgEncodeEH001658
GM12878	Myers - Hudson Alpha	None	ChIP-Seq	BCLAF1 (sc-101388)	BCLAF1	2	wgEncodeEH001563
GM12878	Myers - Hudson Alpha	None	ChIP-Seq	CEBPB (sc-150)	CEBPB	2	wgEncodeEH003212
GM12878	Myers - Hudson Alpha	None	ChIP-Seq	CREB1 (sc-240)	CREB1	2	wgEncodeEH003275
GM12878	Myers - Hudson Alpha	None	ChIP-Seq	EBF1 (sc-137065)	EBF1	2	wgEncodeEH001480
GM12878	Myers - Hudson Alpha	None	ChIP-Seq	EGR1 (sc-110)	EGR1	3	wgEncodeEH002328
GM12878	Myers - Hudson Alpha	None	ChIP-Seq	ELF1 (sc-631)	ELF1	2	wgEncodeEH001617
GM12878	Myers - Hudson Alpha	None	ChIP-Seq	ETS1 (sc-350)	ETS1	2	wgEncodeEH001564
GM12878	Myers - Hudson Alpha	None	ChIP-Seq	FOXM1 (sc-502)	FOXM1	2	wgEncodeEH002529
GM12878	Myers - Hudson Alpha	None	ChIP-Seq	GABPA (sc-28312)	GABPA	2	wgEncodeEH001462
GM12878	Myers - Hudson Alpha	None	ChIP-Seq	IRF4 (sc-6059)	IRF4	2	wgEncodeEH001484
GM12878	Myers - Hudson Alpha	None	ChIP-Seq	MEF2A (sc-313)	MEF2A	2	wgEncodeEH001565
GM12878	Myers - Hudson Alpha	None	ChIP-Seq	MEF2C (sc-13268)	MEF2C	2	wgEncodeEH001648
GM12878	Myers - Hudson Alpha	None	ChIP-Seq	MTA3 (sc-81325)	MTA3	2	wgEncodeEH002329
GM12878	Myers - Hudson Alpha	None	ChIP-Seq	NFATC1 (sc-17834)	NFATC1	2	wgEncodeEH002307
GM12878	Myers - Hudson Alpha	None	ChIP-Seq	NFIC (sc-81335)	NFIC	2	wgEncodeEH002343
GM12878	Myers - Hudson Alpha	None	ChIP-Seq	NRSF	NRSF	2	wgEncodeEH002314
GM12878	Myers - Hudson Alpha	None	ChIP-Seq	P300/EP300 (sc-585)	P300	2	wgEncodeEH001487
GM12878	Myers - Hudson Alpha	None	ChIP-Seq	PAX5 (sc-1974)	PAX5	2	wgEncodeEH001489
GM12878	Myers - Hudson Alpha	None	ChIP-Seq	PBX3 (sc-891)	PBX3	2	wgEncodeEH001477
GM12878	Myers - Hudson Alpha	None	ChIP-Seq	PML (sc-71910)	PML	2	wgEncodeEH002308
GM12878	Myers - Hudson Alpha	None	ChIP-Seq	POL2 (MMS-126R)	POL2	2	wgEncodeEH001463
GM12878	Myers - Hudson Alpha	None	ChIP-Seq	POU2F2 (sc-233)	POU2F2	3	wgEncodeEH001475
GM12878	Myers - Hudson Alpha	None	ChIP-Seq	PU.1 (sc-22805)	PU1	3	wgEncodeEH001476
GM12878	Myers - Hudson Alpha	None	ChIP-Seq	RAD21 (ab992)	RAD21	2	wgEncodeEH001640
GM12878	Myers - Hudson Alpha	None	ChIP-Seq	RUNX3 (sc-101553)	RUNX3	2	wgEncodeEH002330
GM12878	Myers - Hudson Alpha	None	ChIP-Seq	RXRA (sc-553)	RXRA	2	wgEncodeEH001541
GM12878	Myers - Hudson Alpha	None	ChIP-Seq	SIX5 (sc-55706)	SIX5	2	wgEncodeEH001542
GM12878	Myers - Hudson Alpha	None	ChIP-Seq	SP1 (sc-17824)	SP1	2	wgEncodeEH001496
GM12878	Myers - Hudson Alpha	None	ChIP-Seq	SRF (sc-335)	SRF	2	wgEncodeEH001624
GM12878	Myers - Hudson Alpha	None	ChIP-Seq	STAT5A (sc-74442)	STAT5A	2	wgEncodeEH002321
GM12878	Myers - Hudson Alpha	None	ChIP-Seq	TAF1 (sc-735)	TAF1	2	wgEncodeEH001478
GM12878	Myers - Hudson Alpha	None	ChIP-Seq	TCF12 (sc-357)	TCF12	2	wgEncodeEH001485
GM12878	Myers - Hudson Alpha	None	ChIP-Seq	TCF3 (sc-349)	TCF3	2	wgEncodeEH002315
GM12878	Myers - Hudson Alpha	None	ChIP-Seq	USF1 (sc-229)	USF1	2	wgEncodeEH001468
GM12878	Myers - Hudson Alpha	None	ChIP-Seq	YY1 (sc-281)	YY1	2	wgEncodeEH001657
GM12878	Myers - Hudson Alpha	None	ChIP-Seq	ZBTB33 (sc-23871)	ZBTB33	2	wgEncodeEH001488
GM12878	Myers - Hudson Alpha	None	ChIP-Seq	ZEB1 (sc-25388)	ZEB1	2	wgEncodeEH001645
H1hESC	Myers - Hudson Alpha	None	ChIP-Seq	ATF2 (sc-81188)	ATF2	2	wgEncodeEH002316
H1hESC	Myers - Hudson Alpha	None	ChIP-Seq	ATF3 (sc-188)	ATF3	2	wgEncodeEH001566
H1hESC	Myers - Hudson Alpha	None	ChIP-Seq	BCL11A (ab19489)	BCL11A	2	wgEncodeEH001625
H1hESC	Myers - Hudson Alpha	None	ChIP-Seq	CREB1 (sc-240)	CREB1	2	wgEncodeEH003229
H1hESC	Myers - Hudson Alpha	None	ChIP-Seq	CTCF (sc-5916)	CTCF	2	wgEncodeEH001649
H1hESC	Myers - Hudson Alpha	None	ChIP-Seq	E2F6 (sc-22823)	E2F6	2	wgEncodeEH003224
H1hESC	Myers - Hudson Alpha	None	ChIP-Seq	EGR1 (sc-110)	EGR1	2	wgEncodeEH001538
H1hESC	Myers - Hudson Alpha	None	ChIP-Seq	FOSL1 (sc-183)	FOSL1	2	wgEncodeEH001660
H1hESC	Myers - Hudson Alpha	None	ChIP-Seq	GABPA (sc-28312)	GABPA	2	wgEncodeEH001534
H1hESC	Myers - Hudson Alpha	None	ChIP-Seq	JUND (sc-74)	JUND	2	wgEncodeEH001579
H1hESC	Myers - Hudson Alpha	None	ChIP-Seq	MAX (sc-197)	MAX	2	wgEncodeEH003225
H1hESC	Myers - Hudson Alpha	None	ChIP-Seq	NANOG (sc-33759)	NANOG	2	wgEncodeEH001635
H1hESC	Myers - Hudson Alpha	None	ChIP-Seq	NRSF	NRSF	2	wgEncodeEH001498
H1hESC	Myers - Hudson Alpha	None	ChIP-Seq	P300/EP300 (sc-585)	P300	2	wgEncodeEH001574
H1hESC	Myers - Hudson Alpha	None	ChIP-Seq	POL2 (MMS-126R)	POL2	2	wgEncodeEH001499
H1hESC	Myers - Hudson Alpha	None	ChIP-Seq	POU5F1 (sc-9081)	POU5F1	2	wgEncodeEH001636
H1hESC	Myers - Hudson Alpha	None	ChIP-Seq	RAD21 (ab992)	RAD21	2	wgEncodeEH001593
H1hESC	Myers - Hudson Alpha	None	ChIP-Seq	RXRA (sc-553)	RXRA	2	wgEncodeEH001560
H1hESC	Myers - Hudson Alpha	None	ChIP-Seq	SIN3AK20 (sc-994)	SIN3AK20	2	wgEncodeEH001530
H1hESC	Myers - Hudson Alpha	None	ChIP-Seq	SIX5 (sc-55706)	SIX5	2	wgEncodeEH001528
H1hESC	Myers - Hudson Alpha	None	ChIP-Seq	SP1 (sc-17824)	SP1	2	wgEncodeEH001529
H1hESC	Myers - Hudson Alpha	None	ChIP-Seq	SP2 (sc-643)	SP2	2	wgEncodeEH002302
H1hESC	Myers - Hudson Alpha	None	ChIP-Seq	SP4 (sc-645)	SP4	2	wgEncodeEH002317
H1hESC	Myers - Hudson Alpha	None	ChIP-Seq	SRF (sc-335)	SRF	2	wgEncodeEH001533
H1hESC	Myers - Hudson Alpha	None	ChIP-Seq	TAF1 (sc-735)	TAF1	2	wgEncodeEH001500
H1hESC	Myers - Hudson Alpha	None	ChIP-Seq	TAF7 (sc-101167)	TAF7	2	wgEncodeEH001610
H1hESC	Myers - Hudson Alpha	None	ChIP-Seq	TCF12 (sc-357)	TCF12	2	wgEncodeEH001531
H1hESC	Myers - Hudson Alpha	None	ChIP-Seq	TEAD4 (sc-101184)	TEAD4	2	wgEncodeEH003214
H1hESC	Myers - Hudson Alpha	None	ChIP-Seq	USF1 (sc-229)	USF1	2	wgEncodeEH001532
H1hESC	Myers - Hudson Alpha	None	ChIP-Seq	YY1 (sc-281)	YY1	2	wgEncodeEH001567
HeLa	Snyder - Stanford	None	ChIP-Seq	BAF155 (sc-10756)	BAF155	3	wgEncodeEH000720
HeLa	Snyder - Stanford	None	ChIP-Seq	BAF170 (sc-10757)	BAF170	3	wgEncodeEH000721
HeLa	Snyder - Stanford	None	ChIP-Seq	BRCA1 (A300-000A)	BRCA1	2	wgEncodeEH001814
HeLa	Snyder - Stanford	None	ChIP-Seq	c-Jun (sc-1694)	cJUN	2	wgEncodeEH000746
HeLa	Snyder - Stanford	None	ChIP-Seq	CEBPB (sc-150)	CEBPB	2	wgEncodeEH001815
HeLa	Snyder - Stanford	None	ChIP-Seq	CHD2 (ab68301)	CHD2	2	wgEncodeEH002027
HeLa	Snyder - Stanford	None	ChIP-Seq	ELK1 (1277-1)	ELK1	2	wgEncodeEH002864
HeLa	Snyder - Stanford	None	ChIP-Seq	GCN5	GCN5	2	wgEncodeEH001849
HeLa	Snyder - Stanford	None	ChIP-Seq	GTF2F1 (ab28179)	GTF2F1	2	wgEncodeEH001816
HeLa	Snyder - Stanford	None	ChIP-Seq	HCFC1_(NB100-68209)	HCFC1	2	wgEncodeEH003389
HeLa	Snyder - Stanford	None	ChIP-Seq	INI1 (sc-16189)	INI1	3	wgEncodeEH000722
HeLa	Snyder - Stanford	None	ChIP-Seq	IRF3 (sc-9082)	IRF3	2	wgEncodeEH001788
HeLa	Snyder - Stanford	None	ChIP-Seq	JUND (sc-74)	JUND	2	wgEncodeEH000745
HeLa	Snyder - Stanford	None	ChIP-Seq	MAFK (ab50322)	MAFK	2	wgEncodeEH002856
HeLa	Snyder - Stanford	None	ChIP-Seq	MAZ (ab85725)	MAZ	2	wgEncodeEH002855
HeLa	Snyder - Stanford	None	ChIP-Seq	MXI1 (AF4185)	MXI1	2	wgEncodeEH001826
HeLa	Snyder - Stanford	None	ChIP-Seq	NRF1 (ab55744)	NRF1	2	wgEncodeEH000723
HeLa	Snyder - Stanford	None	ChIP-Seq	P300/EP300 (sc-584)	P300	2	wgEncodeEH001820
HeLa	Snyder - Stanford	None	ChIP-Seq	PRDM1 (9115)	PRDM1	2	wgEncodeEH001817
HeLa	Snyder - Stanford	None	ChIP-Seq	RAD21 (ab992)	RAD21	2	wgEncodeEH001789
HeLa	Snyder - Stanford	None	ChIP-Seq	RCOR1/COREST (sc30189)	COREST	2	wgEncodeEH002844
HeLa	Snyder - Stanford	None	ChIP-Seq	RFX5 (200-401-194)	RFX5	2	wgEncodeEH001818
HeLa	Snyder - Stanford	None	ChIP-Seq	SMC3 (ab9263)	SMC3	2	wgEncodeEH001839
HeLa	Snyder - Stanford	None	ChIP-Seq	SPT20/FAM48A (3006)	SPT20	2	wgEncodeEH001855
HeLa	Snyder - Stanford	None	ChIP-Seq	STAT3 (sc-482)	STAT3	2	wgEncodeEH001799
HeLa	Snyder - Stanford	None	ChIP-Seq	TBP (ab62126)	TBP	2	wgEncodeEH001790
HeLa	Snyder - Stanford	None	ChIP-Seq	USF2 (ab60931)	USF2	2	wgEncodeEH001819
HeLa	Snyder - Stanford	None	ChIP-Seq	ZKSCAN1 (HPA006672)	ZKSCAN1	2	wgEncodeEH002857
HeLa	Snyder - Stanford	None	ChIP-Seq	ZNF143 (16618-1-AP)	ZNF143	2	wgEncodeEH002028
HeLa	Snyder - Stanford	None	ChIP-Seq	POL2 (phospho S2) (ab5095)	POL2	2	wgEncodeEH001838
HeLa	Snyder - Stanford	None	ChIP-Seq	MAX (sc-197)	MAX	2	wgEncodeEH002830
HepG2	Myers - Hudson Alpha	None	ChIP-Seq	ATF3 (sc-188)	ATF3	2	wgEncodeEH001568
HepG2	Myers - Hudson Alpha	None	ChIP-Seq	BHLHE40 (sc-101023)	BHLHE40	2	wgEncodeEH001515
HepG2	Myers - Hudson Alpha	None	ChIP-Seq	CEBPB (sc-150)	CEBPB	2	wgEncodeEH002304
HepG2	Myers - Hudson Alpha	None	ChIP-Seq	CEBPD (sc-636)	CEBPD	2	wgEncodeEH002305
HepG2	Myers - Hudson Alpha	None	ChIP-Seq	CREB1 (sc-240)	CREB1	2	wgEncodeEH003312
HepG2	Myers - Hudson Alpha	None	ChIP-Seq	CTCF (sc-5916)	CTCF	2	wgEncodeEH001516
HepG2	Myers - Hudson Alpha	None	ChIP-Seq	ELF1 (sc-631)	ELF1	2	wgEncodeEH001641
HepG2	Myers - Hudson Alpha	None	ChIP-Seq	FOSL2 (sc-604)	FOSL2	2	wgEncodeEH001501
HepG2	Myers - Hudson Alpha	None	ChIP-Seq	FOXA1 (sc-6553)	FOXA1	2	wgEncodeEH001594
HepG2	Myers - Hudson Alpha	None	ChIP-Seq	FOXA2 (sc-6554)	FOXA2	2	wgEncodeEH001650
HepG2	Myers - Hudson Alpha	None	ChIP-Seq	GABPA (sc-28312)	GABPA	2	wgEncodeEH001548
HepG2	Myers - Hudson Alpha	None	ChIP-Seq	HNF4A (sc-8987)	HNF4A	2	wgEncodeEH001595
HepG2	Myers - Hudson Alpha	None	ChIP-Seq	HNF4G (sc-6558)	HNF4G	2	wgEncodeEH001651
HepG2	Myers - Hudson Alpha	None	ChIP-Seq	JUND (sc-74)	JUND	2	wgEncodeEH001470
HepG2	Myers - Hudson Alpha	None	ChIP-Seq	MAX (sc-197)	MAX	2	wgEncodeEH003254
HepG2	Myers - Hudson Alpha	None	ChIP-Seq	MBD4 (sc-271530)	MBD4	2	wgEncodeEH002318
HepG2	Myers - Hudson Alpha	None	ChIP-Seq	MYBL2 (sc-81192)	MYBL2	2	wgEncodeEH002344
HepG2	Myers - Hudson Alpha	None	ChIP-Seq	NFIC (sc-81335)	NFIC	2	wgEncodeEH002319
HepG2	Myers - Hudson Alpha	None	ChIP-Seq	NR2F2 (sc-271940)	NR2F2	2	wgEncodeEH003314
HepG2	Myers - Hudson Alpha	None	ChIP-Seq	NRSF	NRSF	2	wgEncodeEH002263
HepG2	Myers - Hudson Alpha	None	ChIP-Seq	P300/EP300 (sc-585)	P300	2	wgEncodeEH001612
HepG2	Myers - Hudson Alpha	None	ChIP-Seq	POL2 (MMS-126R)	POL2	2	wgEncodeEH001550
HepG2	Myers - Hudson Alpha	None	ChIP-Seq	RAD21 (ab992)	RAD21	2	wgEncodeEH001608
HepG2	Myers - Hudson Alpha	None	ChIP-Seq	RXRA (sc-553)	RXRA	2	wgEncodeEH001506
HepG2	Myers - Hudson Alpha	None	ChIP-Seq	SIN3AK20 (sc-994)	SIN3AK20	2	wgEncodeEH001471
HepG2	Myers - Hudson Alpha	None	ChIP-Seq	SP1 (sc-17824)	SP1	2	wgEncodeEH001561
HepG2	Myers - Hudson Alpha	None	ChIP-Seq	SP2 (sc-643)	SP2	2	wgEncodeEH002264
HepG2	Myers - Hudson Alpha	None	ChIP-Seq	SRF (sc-335)	SRF	2	wgEncodeEH001611
HepG2	Myers - Hudson Alpha	None	ChIP-Seq	TAF1 (sc-735)	TAF1	2	wgEncodeEH001551
HepG2	Myers - Hudson Alpha	None	ChIP-Seq	TCF12 (sc-357)	TCF12	2	wgEncodeEH001544
HepG2	Myers - Hudson Alpha	None	ChIP-Seq	TEAD4 (sc-101184)	TEAD4	2	wgEncodeEH002345
HepG2	Myers - Hudson Alpha	None	ChIP-Seq	USF1 (sc-229)	USF1	2	wgEncodeEH001472
HepG2	Myers - Hudson Alpha	None	ChIP-Seq	YY1 (sc-281)	YY1	2	wgEncodeEH001661
HepG2	Myers - Hudson Alpha	None	ChIP-Seq	ZBTB33 (sc-23871)	ZBTB33	2	wgEncodeEH001642
HepG2	Myers - Hudson Alpha	None	ChIP-Seq	ZBTB7A (sc-34508)	ZBTB7A	2	wgEncodeEH002296
HepG2	Myers - Hudson Alpha	None	ChIP-Seq	ZEB1 (sc-25388)	ZEB1	2	wgEncodeEH003315
K562	Myers - Hudson Alpha	None	ChIP-Seq	ATF3 (sc-188)	ATF3	2	wgEncodeEH001662
K562	Myers - Hudson Alpha	None	ChIP-Seq	BCLAF1 (sc-101388)	BCLAF1	2	wgEncodeEH001571
K562	Myers - Hudson Alpha	None	ChIP-Seq	CBX3 (sc-101004)	CBX3	2	wgEncodeEH002383
K562	Myers - Hudson Alpha	None	ChIP-Seq	CEBPB (sc-150)	CEBPB	2	wgEncodeEH002346
K562	Myers - Hudson Alpha	None	ChIP-Seq	CEBPD (sc-636)	CEBPD	2	wgEncodeEH003432
K562	Myers - Hudson Alpha	None	ChIP-Seq	CREB1 (sc-240)	CREB1	2	wgEncodeEH003230
K562	Myers - Hudson Alpha	None	ChIP-Seq	CTCF (sc-5916)	CTCF	2	wgEncodeEH002279
K562	Myers - Hudson Alpha	None	ChIP-Seq	CTCFL (sc-98982)	CTCFL	2	wgEncodeEH001652
K562	Myers - Hudson Alpha	None	ChIP-Seq	E2F6 (sc-22823)	E2F6	2	wgEncodeEH001598
K562	Myers - Hudson Alpha	None	ChIP-Seq	EGR1 (sc-110)	EGR1	2	wgEncodeEH001646
K562	Myers - Hudson Alpha	None	ChIP-Seq	ELF1 (sc-631)	ELF1	2	wgEncodeEH001619
K562	Myers - Hudson Alpha	None	ChIP-Seq	ETS1 (sc-350)	ETS1	2	wgEncodeEH001580
K562	Myers - Hudson Alpha	None	ChIP-Seq	FOSL1 (sc-183)	FOSL1	2	wgEncodeEH001637
K562	Myers - Hudson Alpha	None	ChIP-Seq	GABPA (sc-28312)	GABPA	2	wgEncodeEH001604
K562	Myers - Hudson Alpha	None	ChIP-Seq	GATA2 (sc-267)	GATA2	2	wgEncodeEH001576
K562	Myers - Hudson Alpha	None	ChIP-Seq	MAX (sc-197)	MAX	2	wgEncodeEH001605
K562	Myers - Hudson Alpha	None	ChIP-Seq	MEF2A (sc-313)	MEF2A	2	wgEncodeEH001663
K562	Myers - Hudson Alpha	None	ChIP-Seq	NR2F2 (sc-271940)	NR2F2	2	wgEncodeEH002382
K562	Myers - Hudson Alpha	None	ChIP-Seq	NRSF	NRSF	2	wgEncodeEH001638
K562	Myers - Hudson Alpha	None	ChIP-Seq	PML (sc-71910)	PML	2	wgEncodeEH002320
K562	Myers - Hudson Alpha	None	ChIP-Seq	POL2 (MMS-126R)	POL2	2	wgEncodeEH001633
K562	Myers - Hudson Alpha	None	ChIP-Seq	PU.1 (sc-22805)	PU1	2	wgEncodeEH001482
K562	Myers - Hudson Alpha	None	ChIP-Seq	RAD21 (ab992)	RAD21	2	wgEncodeEH001585
K562	Myers - Hudson Alpha	None	ChIP-Seq	SIN3AK20 (sc-994)	SIN3AK20	2	wgEncodeEH001607
K562	Myers - Hudson Alpha	None	ChIP-Seq	SIX5 (sc-55706)	SIX5	2	wgEncodeEH001664
K562	Myers - Hudson Alpha	None	ChIP-Seq	SP1 (sc-17824)	SP1	2	wgEncodeEH001578
K562	Myers - Hudson Alpha	None	ChIP-Seq	SP2 (sc-643)	SP2	2	wgEncodeEH001653
K562	Myers - Hudson Alpha	None	ChIP-Seq	SRF (sc-335)	SRF	2	wgEncodeEH001600
K562	Myers - Hudson Alpha	None	ChIP-Seq	STAT5A (sc-74442)	STAT5A	2	wgEncodeEH002347
K562	Myers - Hudson Alpha	None	ChIP-Seq	TAF1 (sc-735)	TAF1	2	wgEncodeEH001582
K562	Myers - Hudson Alpha	None	ChIP-Seq	TAF7 (sc-101167)	TAF7	2	wgEncodeEH001654
K562	Myers - Hudson Alpha	None	ChIP-Seq	TEAD4 (sc-101184)	TEAD4	2	wgEncodeEH002333
K562	Myers - Hudson Alpha	None	ChIP-Seq	THAP1 (sc-98174)	THAP1	2	wgEncodeEH001655
K562	Myers - Hudson Alpha	None	ChIP-Seq	TRIM28 (sc-81411)	TRIM28	2	wgEncodeEH003210
K562	Myers - Hudson Alpha	None	ChIP-Seq	USF1 (sc-229)	USF1	2	wgEncodeEH001583
K562	Myers - Hudson Alpha	None	ChIP-Seq	YY1 (sc-281)	YY1	2	wgEncodeEH001584
K562	Myers - Hudson Alpha	None	ChIP-Seq	ZBTB33 (sc-23871)	ZBTB33	2	wgEncodeEH001569
K562	Myers - Hudson Alpha	None	ChIP-Seq	ZBTB7A (sc-34508)	ZBTB7A	2	wgEncodeEH001620
