# Supplementary material for: BaalChIP: Bayesian analysis of allele-specific transcription factor binding in cancer genomes
Source: Genome Biol. 2017 Feb 24;18:39. doi: 10.1186/s13059-017-1165-7 (PMC5326502; doi:10.1186/s13059-017-1165-7)
Supplement: Additional file 4 — Supplementary Table S3. (XLSX 40 kb) [file 13059_2017_1165_MOESM4_ESM.xlsx]

## Sheet: Table_S3
Table S3: ENCODE Genotype and ChIP-seq samples used in this study for the determination of allele-specific binding.
	Cell line	Description	Lineage	Karyotype	Sex	Genotype data orgin	ChIP-seq data origin	Number of ChIP-seq experiments
	A549	Lung carcinoma	Lung	cancer	M	HudsonAlpha	HudsonAlpha	20
	MCF-7	Breast carcinoma	Breast	cancer	F	UW	HudsonAlpha	21
	HL-60	Leukemia, acute myeloid, M2	Blood	cancer	F	HudsonAlpha	HudsonAlpha	4
	SK-N-SH	Neuroblastoma	Brain	cancer	F	UW	HudsonAlpha	21
	HeLa-S3	Cervical adenoarcinoma	Cervix	cancer	F	HudsonAlpha	Standford	31
	HepG2	Hepatocellular carcinoma	Liver	cancer	M	HudsonAlpha	HudsonAlpha	36
	K562	Leukemia, chronic myeloid, blast crisis	Blood	cancer	F	HudsonAlpha	HudsonAlpha	38
	T-47D	Epithelial cell line derived from an mammary ductal carcinoma	Breast	cancer	F	HudsonAlpha	HudsonAlpha	4
	MCF10A-Er-Src	Mammary gland, non-tumorigenic epithelial cell line derived from the MCF-10A parental cells, contains ER-Src.	Breast	unknown	F	HudsonAlpha	Harvard	4
	IMR90	Normal lung fibroblasts	Lung	unknown	F	UW	Standford	10
	GM12891	B-Lymphocyte, Lymphoblastoid, International HapMap Project, CEPH/Utah pedigree 1463, Epstein-Barr Virus transformed	Blood	unknown	M	HudsonAlpha	HudsonAlpha	6
	GM12892	B-Lymphocyte, Lymphoblastoid, International HapMap Project, CEPH/Utah pedigree 1463, Epstein-Barr Virus transformed	Blood	unknown	F	HudsonAlpha	HudsonAlpha	4
	GM12878	B-lymphocyte, lymphoblastoid, International HapMap Project - CEPH/Utah - European Caucasion, Epstein-Barr virus transformed	Blood	normal	F	HudsonAlpha	HudsonAlpha	42
	H1-hESC	Embryonic stem cell	Embryonic Stem Cell	normal	M	HudsonAlpha	HudsonAlpha	30
							total experiments	271
