# Supplementary material for: BaalChIP: Bayesian analysis of allele-specific transcription factor binding in cancer genomes
Source: Genome Biol. 2017 Feb 24;18:39. doi: 10.1186/s13059-017-1165-7 (PMC5326502; doi:10.1186/s13059-017-1165-7)
Supplement: Additional file 7 — Supplementary Table S6. (XLSX 46 kb) [file 13059_2017_1165_MOESM7_ESM.xlsx]

## Sheet: Table_S6
Table S6: Number of assayed and ASB variants overlapping cell-specific chromatin regions and enrichment p-value obtained with chi-square test.
cell	Encode mark	N. assayed variants	N ASB variants	Overlap (assayed)	Overlap (ASB)	observed	expected	log2OE	pvalue (chi-square test)
A549	A549.combined	3025	73	2361	65	89.0411	78.0496	0.19008	0.213445
HeLa	HeLa.combined	6310	184	3754	149	80.9783	59.4929	0.444818	0.00534371	*
HepG2	HepG2.combined	6943	219	4172	129	58.9041	60.0893	-0.0287398	0.878482
K562	K562.combined	5806	161	3442	108	67.0807	59.2835	0.178268	0.311211
GM12878	GM12878.combined	9734	356	6382	241	67.6966	65.564	0.0461801	0.792258
H1hESC	H1hESC.combined	8120	192	5092	110	57.2917	62.7094	-0.130355	0.493884
