# Supplementary material for: BaalChIP: Bayesian analysis of allele-specific transcription factor binding in cancer genomes
Source: Genome Biol. 2017 Feb 24;18:39. doi: 10.1186/s13059-017-1165-7 (PMC5326502; doi:10.1186/s13059-017-1165-7)
Supplement: Additional file 8 — Supplementary Table S7. (XLSX 50 kb) [file 13059_2017_1165_MOESM8_ESM.xlsx]

## Sheet: Table_S7
Table S7: Top TF motifs more likely to be disrupted by ASB variants when compared to non-ASB variants.
TF (ChIPseq)	Altered motif	cell	Number of ASB variants at ChIP-seq peaks	Number of non-ASB variants at ChIP-seq peaks	Number of ASB-motif-disruptive variants at ChIP-seq peaks	Number of non-ASB-motif-disruptive variants at ChIP-seq peaks	pvalue (Fisher exact test)	p.adjust (FDR)
CEBPB	CEBPB	IMR90	108	2442	48	159	1.47771e-40	7.90573e-38
	CEBPA	IMR90	108	2442	38	81	1.82337e-27	4.87752e-25
	p300	IMR90	108	2442	33	232	1.18032e-20	1.57868e-18
	STAT	IMR90	108	2442	24	161	6.06832e-12	4.63793e-10
	HLF	IMR90	108	2442	20	35	5.84868e-09	2.84458e-07
CEBPD	STAT	HepG2	6	222	3	16	0.000237156	0.0270528
cFOS	AP-1	MCF10	93	1753	22	100	2.27622e-10	9.46906e-08
	Irf	MCF10	93	1753	21	102	1.63116e-09	3.3928e-07
	Bach1	MCF10	93	1753	19	56	4.32688e-08	5.99994e-06
	STAT	MCF10	93	1753	19	139	8.95412e-08	7.44983e-06
	p300	MCF10	93	1753	19	130	8.26454e-08	7.44983e-06
CREB1	E2F	H1hESC	16	676	4	51	0.00036877	0.0267973
CTCF	CTCF	IMR90	38	1553	12	147	2.33624e-11	1.56236e-09
	CTCF	HepG2	38	1073	14	106	3.47645e-12	5.5519e-09
	CTCF	H1hESC	48	1205	15	112	6.24757e-11	2.26995e-08
	RXRA	IMR90	38	1553	11	124	4.58604e-10	2.72614e-08
	Rad21	H1hESC	48	1205	14	113	8.93827e-10	1.62379e-07
EGR1	Egr-1	K562	39	586	11	53	9.52827e-06	0.00366838
FOSL2	AP-1	SKNSH	67	626	13	29	0.00663206	0.014673
FOXA1	Foxa	HepG2	96	1283	20	101	4.00386e-06	0.00152848
	p300	HepG2	96	1283	17	77	0.000170005	0.0208845
FOXA2	Foxa	HepG2	38	400	12	34	2.12495e-05	0.00424193
MAFK	Maf	IMR90	42	1495	21	117	5.90832e-24	1.05365e-21
	AP-1	IMR90	42	1495	11	83	5.33666e-09	2.84458e-07
	Nrf-2	IMR90	42	1495	9	28	7.82501e-07	3.22029e-05
	p300	IMR90	42	1495	9	104	1.1929e-06	4.25467e-05
	NF-E2	IMR90	42	1495	8	29	9.06416e-06	0.000269407
MAZ	Sin3Ak-20	IMR90	13	711	3	42	0.00133299	0.020975
	NRSF	IMR90	13	711	3	56	0.00141417	0.0216165
MTA3	Irf	GM12878	49	1520	7	85	0.000697175	0.0156404
MXI1	Myc	HeLa	13	253	6	8	5.49242e-06	0.0098479
NRSF	NRSF	HL60	14	356	6	20	2.74525e-06	8.19654e-05
	Sin3Ak-20	HL60	14	356	6	14	2.48968e-06	8.19654e-05
	HDAC2	HL60	14	356	4	17	0.00112248	0.0175321
	STAT	SKNSH	12	277	3	17	0.0105925	0.0214447
	NRSF	H1hESC	12	362	4	34	0.000350748	0.0267973
POL2	GR	GM12892	35	2830	8	149	5.54583e-09	7.37595e-07
	STAT	SKNSH	53	1434	10	108	1.24697e-05	4.33533e-05
	STAT	HL60	44	2347	7	126	1.28708e-05	0.00033625
	p300	MCF10	51	2007	8	122	3.0259e-05	0.000786734
	STAT	GM12891	37	2176	6	138	3.02443e-05	0.00161807
POU2F2	STAT	GM12891	24	822	5	52	0.000423589	0.0169965
PU1	PU.1	HL60	41	902	18	48	8.15974e-16	1.70539e-13
	p300	HL60	41	902	17	68	3.0905e-14	3.22957e-12
	Ets	HL60	41	902	14	54	1.88374e-10	1.31234e-08
	Irf	GM12891	54	904	16	75	8.33494e-09	1.33776e-06
	PU.1	GM12891	54	904	16	40	4.85007e-09	1.33776e-06
RAD21	CTCF	H1hESC	82	2061	29	168	5.28664e-22	5.76244e-19
	Rad21	H1hESC	82	2061	26	168	2.77123e-18	1.51032e-15
	RXRA	IMR90	40	1711	14	121	2.88095e-14	3.08262e-12
	CTCF	IMR90	40	1711	13	131	9.46593e-13	8.44046e-11
	RXRA	H1hESC	82	2061	19	147	8.44213e-11	2.30048e-08
RXRA	AP-1	SKNSH	22	170	6	7	0.0199026	0.0387982
	RXRA	SKNSH	22	170	6	14	0.0235542	0.0430833
TAF1	AP-2	HepG2	10	601	4	31	8.62732e-06	0.00196826
	NRSF	SKNSH	5	177	2	16	0.00679343	0.0150014
	CTCF	GM12892	5	214	2	12	0.00442635	0.0457392
	SP1	GM12892	5	214	2	14	0.00451081	0.0457392
	p300	GM12892	5	214	2	15	0.00455395	0.0457392
USF1	Myc	H1hESC	28	547	8	34	2.15508e-05	0.00261005
	ERalpha-a	GM12878	2	149	2	6	9.57854e-05	0.00704112
	Myc	HepG2	23	257	8	22	0.000158195	0.0208845
YY1	Pou2f2	SKNSH	13	334	3	11	0.00957342	0.0194156
	NRSF	SKNSH	13	334	3	28	0.0110104	0.0222517
	STAT	GM12892	14	526	3	33	0.00481465	0.0457392
	YY1	GM12892	14	526	3	50	0.00529005	0.0469051
ZBTB33	STAT	SKNSH	9	164	3	11	0.00769101	0.0169672
ZEB1	Sin3Ak-20	GM12878	2	73	2	5	0.000414079	0.00955999
	BCL	GM12878	2	73	2	6	0.000426257	0.00974654
