# Supplementary material for: BaalChIP: Bayesian analysis of allele-specific transcription factor binding in cancer genomes
Source: Genome Biol. 2017 Feb 24;18:39. doi: 10.1186/s13059-017-1165-7 (PMC5326502; doi:10.1186/s13059-017-1165-7)
Supplement: Additional file 9 — Supplementary Table S8. (XLSX 53 kb) [file 13059_2017_1165_MOESM9_ESM.xlsx]

## Sheet: Table_S8
Table S8: Selected regions for SureSelect targeted regions. Chromosome coordinates are in the hg19 reference.
CHROM	START	END	Region_ID
1	10525514	10639004	RS616488
1	114298020	114451364	RS11552449
1	121168448	121323589	RS11249433
2	121238018	121246968	RS4849887
2	172966902	172974966	RS2016394
2	174204126	174237675	RS1550623
2	202149189	202368841	RS1045485
2	217905379	217921169	RS13387042
2	218251302	218357782	RS16857609
3	4728174	4754112	RS6762644
3	27292157	27417399	RS4973768
3	30670025	30689602	RS12493607
4	106063587	106201956	RS9790517
4	175821335	175869157	RS6828523
5	1279290	1286474	TERTP2_3(RS7705526)
5	1279390	1282814	RS10069690
5	1293586	1298354	TERTP1(RS2736107)
5	44706098	44706898	RS10941679
5	56003331	56054245	MAP3K1(RS10461612)
5	56025316	56041464	RS889312
5	56031322	56062664	MAP3K1(RS17432750)
5	56060454	56186939	MAP3K1(RS112497245)
5	58181508	58240560	RS10472076
5	58268840	58396079	RS1353747
5	158184310	158264420	RS1432679
6	1317499	1321846	RS11242675
6	13638584	13741916	RS204247
6	82122680	82304635	RS17530068
6	151848640	151948157	RS3757318
6	151935139	151958491	RS2046210
7	144074529	144139819	RS720475
8	29484035	29530879	RS9693444
8	76212551	76258303	RS6472903
8	76371838	76439701	RS2943559
8	128321011	128379363	RS13281615
8	129143280	129225288	RS11780156
9	22061734	22062534	RS1011970
9	110303063	110314816	RS10759243
9	110881053	110940272	RS865686
10	5884744	5930979	RS2380205
10	21819424	22038209	RS7072776
10	21887427	22386298	RS11814448
10	64268259	64300290	RS10995190
10	80840748	80855823	RS704010
10	114746180	114817927	RS7904519
10	123091986	123095609	RS11199914
10	123334057	123354269	RS2981579
11	1905891	1909406	RS3817198
11	65571124	65683931	RS3903072
11	69328112	69333070	RS614367
11	69342150	69345836	CCND1P3(RS494406)
11	69378661	69379661	CCND1P2(RS75915166)
11	129453707	129476805	RS11820646
12	14405487	14414331	RS12422552
12	28113918	28183686	RS10771399
12	96027067	96028159	RS17356907
12	115820835	115838261	RS1292011
14	37092072	37136945	RS2236007
14	68660028	68725190	RS2588809
14	68974010	69047406	RS999737
14	91839617	91874192	RS941764
16	52537640	52599588	RS3803662
16	53798896	53845887	RS17817449
16	53852807	53877992	RS11075995
16	80640896	80668649	RS13329835
17	53005316	53228943	RS6504950
18	24331066	24340119	RS527616
18	24519937	24621847	RS1436904
19	17354425	17449060	RS8170
19	18526857	18637594	RS4808801
19	44281498	44304588	RS3760982
20	32513692	32746603	RS2284378
21	16490146	16547835	RS2823093
22	29621077	29621877	RS132390
22	40802712	41031427	RS6001930
